# Supplementary material for: Thermodynamically coupled biosensors for detecting neutralizing antibodies against SARS-CoV-2 variants
Source: Nat Biotechnol. Author manuscript; Available in PMC 2022 Sep 12. (PMC9463068; doi:10.1038/s41587-022-01280-8)
Supplement: SuppTable1 — Supplementary Table 1: Summary of monoclonal antibody data. The lucCageRBD assay, binding (BLI), neutralization metrics are reported across the different monoclonal antibodies tested in Fig 1g–o and Extended Data Fig a-f. Data are mean ± s.e.m. [file NIHMS1805278-supplement-SuppTable1.xlsx]

## Sheet: Sheet1
	lucCage RBD						BLI - binding			Neutralization
	Max % DR lost	EC50 (nM)	Max % DR lost	EC50 (nM)	Max % DR lost	EC50 (nM)	Kd (nM)	Kd (nM)	Kd (nM)	Max % neutralization	IC50 (nM)	Max % neutralization	IC50 (nM)	Max % neutralization	IC50 (nM)
Antibodies	WT	WT	Alpha	Alpha	Beta	Beta	WT	Alpha	Beta	WT	WT	Alpha	Alpha	Beta	Beta
SARS2-02	96.9 +/- 2.34	3.23	98.8 +/- 7.71	3.06	42.1 +/- 1.3	>1675	41	3.88	59.9	100 +/- 0	60.6	100 +/- 0	39	74.2 +/- 0.9	1483
SARS2-38	101+/-5.81	9.55	99.8+/-4.98	80.3	105+/-15.8	21.9	88.1	30.3	394	99.8 +/- 0.215	45.7	99.7 +/- 0.3	30.2	100 +/- 0	54.9
CV30	88.8 +/- 8.16	39	93.5+/-4.78	30	104+/-9.86	35.8	25.2	28.5	175	89.9 +/- 2.51	59.6	95.5 +/- 0.984	6.76	-17 +/- 24.4	>1024
B38	88.9+/-1.21	165	92+/-9.09	24.4	104+/-16.6	34.3	192	148	376	100 +/- 0	362	6.7 +/- 22.6	>7749	-18.9 +/- 28.4	>7749
CR3022	22.1 +/- 6.13	>1784	13.9 +/- 7.62	>1784	14.1 +/- 0.193	>1784	17	6.42	13.6	40.1 +/- 8.3	175988	36.4 +/- 1.28	>140000	17.5 +/- 5.56	>140000
