# Supplementary material for: Thermodynamically coupled biosensors for detecting neutralizing antibodies against SARS-CoV-2 variants
Source: Nat Biotechnol. Author manuscript; Available in PMC 2022 Sep 12. (PMC9463068; doi:10.1038/s41587-022-01280-8)
Supplement: SuppTable2 — Supplementary Table 2: Statistical analysis of lucCageRBD assay performance on clinical samples. The sensitivity, specificity, PPV, and NPV of the lucCageRBD assay to detect if clinical serum samples at different dilutions can neutralize either SARS-CoV-2 WT or Delta VoCs. [file NIHMS1805278-supplement-SuppTable2.xlsx]

## Sheet: Sheet1
	lucCageRBD assay for SARS-CoV-2 WT:		lucCageRBD assay for SARS-CoV-2 Delta:
	2% Dilution	0.4% Dilution	10% Dilution	2% Dilution
Sensitivity	100% (40/40)	90% (36/40)	91.7% (33/36)	50% (18/36)
Specificity	100% (24/24)	100% (24/24)	100% (24/24)	100% (24/24)
PPV	100% (40/40)	100% (36/36)	100% (33/33)	100% (18/18)
NPV	100% (24/24)	85.7% (24/28)	88.9% (24/27)	57.1% (24/42)
