# Supplementary material for: Thermodynamically coupled biosensors for detecting neutralizing antibodies against SARS-CoV-2 variants
Source: Nat Biotechnol. Author manuscript; Available in PMC 2022 Sep 12. (PMC9463068; doi:10.1038/s41587-022-01280-8)
Supplement: SourceData [file NIHMS1805278-supplement-SourceData.xlsx]

## Sheet: Fig 1f
[SPD-M162] μg/mL	Delta
	average	sem	n
2.5	0.909128	0.0593841	4
1.25	0.880239	0.0801295
0.625	0.788012	0.0809182
0.3125	0.573984	0.0791285
0.15625	0.280235	0.0439481
0.0781	0.220938	0.0892318
0.0391	0.240239	0.0579284
0.0195	0.157987	0.0580928
0.00977	0.0802938	0.0529481
0.00488	0.0129348	0.0550239
0	0.00982104	0.0700235

## Sheet: Fig 1g
nM	WT			Alpha			Beta
	average	sem	n	average	sem	n	average	sem	n
1674.85	0.912398	0.0091284		0.988093	0.0771204		0.421204	0.0130492
600	0.956466	0.00132949	4	0.970149	0.00214512	4	0.327765	0.00395132	4
418.769	0.969178	0.0234098		0.941299	0.0501983		0.334098	0.0984093
200	0.914409	0.0053294	4	0.894703	0.00969357	4	0.23784	0.0134844	4
104.683	0.882014	0.0503295		0.881239	0.0658019		0.130395	0.00928413
67	0.853347	0.0140977		0.860053	0.00617778		0.105649	0.0243913
26.1743	0.832318	0.0472938		0.850214	0.00234824		0.0812883	0.0580939
22	0.790648	0.00804353		0.840805	0.00843228		0.0713258	0.0113465
7.4	0.642609	0.0204697		0.679071	0.0270906		0.0396509	0.0152356
6.54749	0.568102	0.0123095		0.558102	0.00938498		0.00123089	0.0509804
2.5	0.519579	0.0136531		0.524331	0.0128478		-0.0392913	0.0188049
2	0.420682	0.0514751		0.346906	0.0253649		-0.0212474	0.0176352
1.6371	0.240239	0.0667129		0.22341	0.0509834		-0.00089314	0.0502938
1.5	0.143302	0.049153		0.187526	0.0536249		-0.011114	0.0234336
0.82	0.118703	0.0452673		0.112436	0.0634126		0.0143828	0.0280496
0.409331	0.012341	0.00912384		0.0442039	0.0580938		0.0018504	0.0686034
0.01	0.01	0.0803902		0	0.0397028		0	0.0503502

## Sheet: Fig 1h 
nM	WT			Alpha			Beta
	average	sem	n	average	sem	n	average	sem	n
2430	0.978155	0.0501238	3				1	0.0192386	3
810	1	0.0502395					0.966867	0.0958238
270	0.961165	0.0824818					0.870482	0.0928376
90	0.667476	0.0598593					0.611446	0.0592874
30	0.558252	0.0958794					0.439759	0.0698799
10	0.225728	0.0598794					0.098494	0.0129482
3.33	0.136165	0.0989874					0.136446	0.139847
810				1	0.0987983	3
270				0.968954	0.095724
90				0.98366	0.0791838
30				0.851307	0.0249873
10				0.674837	0.0579824
3.33				0.446078	0.0689283
1.11				0.155229	0.098733

## Sheet: Fig 1i
nM	WT			Alpha			Beta
	average	sem	n	average	sem	n	average	sem	n
6700	1	0	2	0.9969	0.0031	2	0.7421	0.009	2
1674.85	1	0		1	0		0.38725	0.02475
418.769	0.9814	0.0066		1	0		0.17855	0.03265
104.683	0.74395	0.01705		0.88055	0.00865		0.0466	0.0809
26.1743	0.25035	0.04445		0.34695	0.07925		0.1071	0.0084
6.54749	0.0895	0.0181		0.1315	0.0607		0.0887	0.0587
1.6371	-0.0208	0.0128		0.01685	0.01375		-0.0271	0.063
0.409331	0.0208	0.0128		-0.01685	0.01375		0.0271	0.063

## Sheet: Fig 1j
nM	WT			Alpha			Beta
	average	sem	n	average	sem	n	average	sem	n
1674.85	1.00938	0.0580924		0.99823	0.0498347		1.0023	0.0891238
600	0.955445	0.015211	4	0.967354	0.0180335	4	1.03946	0.076664	4
418.769	1.04094	0.00129841		1.03922	0.00912844		0.888125	0.0092184
200	0.967468	0.0105656		0.815214	0.0557215		1.048	0.157752
104.683	0.881239	0.0579871		0.655302	0.0609382		0.898721	0.0509128
67	0.800095	0.0112063		0.495457	0.100719		0.664605	0.12016
26.1743	0.774918	0.0701298		0.340239	0.0771298		0.640841	0.0983218
22	0.663996	0.0468953		0.201725	0.140698		0.537691	0.0499363
7.4	0.426442	0.0328103		0.0888512	0.0779128		0.35424	0.0311311
6.54749	0.402094	0.0759813		0.0798414	0.0982105		0.299218	0.100239
2.5	0.216556	0.0449602		0.0509701	0.0428981		0.232332	0.12742
1.6371	0.142098	0.00928411		0.0098142	0.098921		0.130493	0.00923841
0.82	0.0867061	0.0604448		-0.00485063	0.0235098		0.0959953	0.0390192
0.409331	0.0501925	0.00198124		-0.00491284	0.0329487		0.00812049	0.0798724

## Sheet: Fig 1k
nM	WT			Alpha			Beta
	average	sem	n	average	sem	n	average	sem	n
2430	1	0.0238498	3				1	0.0511948	3
810	0.970252	0.0592837					0.941718	0.0443983
270	0.814645	0.0697897					0.407975	0.040402
90	0.556064	0.0525234					0.199693	0.0522098
30	0.231121	0.152584					0.160429	0.0501309
10	0.0750572	0.0098024					0.0539877	0.0704825
3.33	0.0997712	0.0566625					0.0407975	0.0524803
810				1	0.05104	3
270				0.987768	0.069275
90				0.902141	0.0500928
30				0.406728	0.00775984
10				0.308869	0.0889235
3.33				0.173394	0.052491
1.11				0.0706422	0.0510205

## Sheet: Fig 1l
nM	WT			Alpha			Beta
	average	sem	n	average	sem	n	average	sem	n
6700	0.99785	0.00215	2	0.997	0.003	2	1	0	2
1674.85	0.9917	0.004		0.9851	0.009		0.9918	0.0082
418.769	0.99155	0.00435		0.9733	0.0088		0.95565	0.01305
104.683	0.87255	0.02895		0.93165	0.00265		0.811	0.066
26.1743	0.29885	0.00975		0.45605	0.02915		0.23595	0.00995
6.54749	0.02295	0.05935		0.1741	0.0498		0.00015	0.06955
1.6371	-0.0335	0.05		0.06115	0.05525		-0.02945	0.01305
0.409331	0.0335	0.05		0.06115	0.05525		0.02945	0.01305

## Sheet: Fig 1m
nM	WT			Alpha			Beta
	average	sem	n	average	sem	n	average	sem	n
1784.37	0.220948	0.0612837		0.139128	0.0761924		0.140928	0.00192849
600	0.182866	0.0187814	4	0.0771846	0.103166	4	0.0835344	0.0457628	4
410.147	0.130498	0.00120395		0.108029	0.00810298		0.12841	0.00192848
200	0.141623	0.0469435		0.129232	0.0855599		0.163943	0.0558883
73.1226	0.0791285	0.0198375		0.110493	0.0513289		0.109211	0.00129481
67	0.0904018	0.0232934		0.106905	0.0806345		0.111608	0.0564884
22	0.0202233	0.0103881		-0.0566253	0.0929119		-0.0121243	0.0518432
9.0898	0.0193841	0.00771295		-0.00012984	0.0979817		0.00918235	0.00192849
7.4	0.0136126	0.0611394		-0.0188125	0.0891233		0.0929544	0.0578962
2.5	-0.0224663	0.01513		-0.213743	0.10243		-0.138372	0.0225581
0.8	-0.00263514	0.0294748		-0.139797	0.112621		-0.0361086	0.0607102

## Sheet: Fig 1n
nM	WT			Alpha			Beta
	average	sem	n	average	sem	n	average	sem	n
810	0.997234	0.0203498	3	1	0.0398479	3	1	0.00234889	3
270	1	0.0812935		0.993325	0.0912385		0.992285	0.0123847
90	0.968887	0.0891733		0.994028	0.092836		0.977049	0.012035
30	0.717677	0.0957829		0.938872	0.0983987		0.75352	0.0159284
10	0.341323	0.0492837		0.654839	0.0109238		0.474831	0.00583048
3.33	0.11823	0.183284		0.34235	0.0592835		0.221794	0.0498759
1.11	-0.00437889	0.0580928		0.183383	0.012836		0.104339	0.0942874

## Sheet: Fig 1o
nM	WT			Alpha			Beta
	average	sem	n	average	sem	n	average	sem	n
140020	0.400523	0.0830387	3	0.364387	0.0127626	3	0.174625	0.0556385	3
55498.7	0.0569603	0.0431563		-0.164539	0.0437041		-0.174758	0.0350436
20014.9	0.207371	0.0564685		-0.111386	0.0826473		-0.0864113	0.00963981
6427.86	0.138019	0.0908359		-0.167222	0.0385809		0.125667	0.0439866
1784.37	0.104557	0.105561		-0.134197	0.0683432		-0.292951	0.0615502
410.147	0.046212	0.0858099		-0.0280559	0.0330484		-0.417083	0.103177
73.1226	-0.0326212	0.0741418		-0.132931	0.0282902		-0.43443	0.0502134
9.0898	-0.348939	0.113291		-0.0889096	0.0335874		-0.350341	0.085473

[truncated: 35 more sheets: Fig 2a, Fig 2b, Fig 2c, Fig 2d, Extended Data Fig 1i, Extended Data Fig 1j, Extended Data Fig 2, Extended Data Fig 3a, Extended Data Fig 3b, Extended Data Fig 3c, Extended Data Fig 3d, Extended Data Fig 4a, Extended Data Fig 4b, Extended Data Fig 4c, Extended Data Fig 4d, Extended Data Fig 5a, Extended Data Fig 5b, Extended Data Fig 5c, Extended Data Fig 5d, Extended Data Fig 5e …]
